# Supplementary material for: Genetic Characterization of Kazakhstan Isolates: Avian Influenza H9N2 Viruses Demonstrate Their Potential to Infect Mammals
Source: Viruses. 2025 May 8;17(5):685. doi: 10.3390/v17050685 (PMC12115836; doi:10.3390/v17050685)
Supplement: Supplementary file 1 [file viruses-17-00685-s001.zip]

Archive with 1 entries (1 files):
- viruses-3589732-supplementary.pdf
